# Supplementary material for: Doxorubicin-Loaded Polyelectrolyte Multilayer Capsules Modified with Antitumor DR5-Specific TRAIL Variant for Targeted Drug Delivery to Tumor Cells
Source: Nanomaterials (Basel). 2023 Feb 27;13(5):902. doi: 10.3390/nano13050902 (PMC10005140; doi:10.3390/nano13050902)
Supplement: Supplementary file 1 [file nanomaterials-13-00902-s001.zip]

Archive with 1 entries (1 files):
- nanomaterials-2200794-supplementary.pdf
